# Supplementary material for: Adult mortality trends in Qatar, 1989-2015: National population versus migrants
Source: PLoS One. 2018 Sep 25;13(9):e0203996. doi: 10.1371/journal.pone.0203996 (PMC6155516; doi:10.1371/journal.pone.0203996)
Supplement: S1 Table — (XLSX) [file pone.0203996.s002.xlsx]

## Sheet: Sheet1
	2014										2015
			Qataris				Non-Qataris						Qataris				Non-Qataris
	WHO Standard life expectancy at age of death		Number of all-cause deaths		Years of life lost		Number of all-cause deaths		Years of life lost		WHO Standard life expectancy at age of death		Number of all-cause deaths		Years of life lost		Number of all-cause deaths		Years of life lost
Age Group	Male	Female	Male	Female	Male	Female	Male	Female	Male	Female	Male	Female	Male	Female	Male	Female	Male	Female	Male	Female
20-24 years	58	61	17	1	993	61	76	8	4438	486	59	61	28	0	1638	0	73	9	4271	547
25-29 years	54	56	13	7	697	390	147	9	7879	501	54	56	9	5	484	280	121	11	6510	615
30-34 years	49	51	11	4	537	203	121	11	5905	559	49	51	7	1	342	51	122	11	5966	560
35-39 years	44	46	10	5	440	230	107	18	4708	826	44	46	14	9	617	414	120	23	5821	1058
40-44 years	39	41	10	7	391	286	134	14	5239	573	39	41	17	8	668	329	132	8	5109	329
45-49 years	34	36	23	16	789	578	114	12	3910	433	34	36	15	8	516	290	130	20	3509	724
50-54 years	30	31	24	16	710	499	118	14	3493	437	30	31	25	13	743	408	102	14	3623	440
55-59 years	25	27	37	13	921	345	103	22	2565	583	25	27	21	17	525	452	122	25	2275	665
60-64 years	21	22	35	20	725	442	87	34	1801	751	21	22	28	22	582	488	91	20	1352	444
65-69 years	17	18	28	42	470	760	62	24	1042	434	17	18	23	22	389	400	65	21	744	382
70-74 years	13	15	34	38	449	551	38	22	502	319	13	15	35	36	466	526	44	22	479	321
75-79 years	10	11	41	35	418	396	36	30	367	339	10	11	38	26	388	296	36	20	245	228
80-84 years	8	9	44	22	334	189	26	13	198	112	8	9	34	26	262	226	24	17	62	148
85-89 years	6	6	46	33	258	211	12	26	67	166	6	6	21	28	118	179	8	10	17	64
90-94 years	4	5	0	0	0	0	0	0	0	0	4	5	8	7	33	33	3	8	8	38
95-99 years	3	3	0	0	0	0	0	0	0	0	3	4	5	4	15	14	2	4	0	14
100+ years	2	3	0	0	0	0	0	0	0	0	2	3	0	0	0	0	0	0	0	0
Adults ≥20years			373	259	8132	5140	1181	257	42114	6520			328	232	7785	4386	1195	243	39989	6576
