# Supplementary material for: Adult mortality trends in Qatar, 1989-2015: National population versus migrants
Source: PLoS One. 2018 Sep 25;13(9):e0203996. doi: 10.1371/journal.pone.0203996 (PMC6155516; doi:10.1371/journal.pone.0203996)
Supplement: S2 Table — (XLSX) [file pone.0203996.s003.xlsx]

## Sheet: Sheet1
			Qataris												Non-Qataris
	WHO Standard life expectancy at age of death		Number of death due to neoplasm		Years of life lost		Number of death due to cardiovascular and circulatory diseases		Years of life lost		Number of death due to injury		Years of life lost		Number of death due to neoplasm			Years of life lost		Number of death due to cardiovascular and circulatory diseases		Years of life lost		Number of death due to injury		Years of life lost
Age Group	Male	Female	Male	Female	Male	Female	Male	Female	Male	Female	Male	Female	Male	Female	Male		Female	Male	Female	Male	Female	Male	Female	Male	Female	Male	Female
20-24 years	58	61	0	0	0	0	0	0	0	0	12	1	701	61	2		1	117	61	6	0	350	0	47	2	2745	121
25-29 years	54	56	1	1	54	56	3	0	161	0	7	1	375	56	3		0	161	0	9	0	482	0	75	3	4020	167
30-34 years	49	51	2	3	98	152	0	0	0	0	5	0	244	0	3		1	146	51	12	1	586	51	56	7	2733	356
35-39 years	44	46	2	0	88	0	0	0	0	0	3	1	132	46	1		6	44	275	12	3	528	138	44	4	1936	184
40-44 years	39	41	2	2	78	82	1	2	39	82	3	1	117	41	7		5	274	205	22	5	860	205	32	2	1251	82
45-49 years	34	36	3	5	103	181	4	0	137	0	3	3	103	0	9		4	309	144	21	5	720	181	25	1	858	36
50-54 years	30	31	9	7	266	218	4	0	118	0	3	0	89	0	15		4	444	125	28	2	829	62	21	0	622	0
55-59 years	25	27	6	6	149	159	5	1	125	27	7	0	174	0	7		7	174	186	28	3	697	80	7	1	174	27
60-64 years	21	22	11	7	228	155	6	6	124	133	2	0	41	44	14		11	290	243	14	6	290	133	10	0	207	0
65-69 years	17	18	8	15	134	272	6	10	101	181	1	2	17	18	9		9	151	163	12	3	202	54	6	0	101	0
70-74 years	13	15	13	13	172	189	6	10	79	145	3	1	40	0	9		6	119	87	8	5	106	73	2	0	26	0
75-79 years	10	11	14	15	143	170	9	11	92	124	1	0	10	0	6		4	61	45	8	9	82	102	0	0	0	0
80-84 years	8	9	9	7	68	60	9	6	68	52	0	0	0	0	1		3	8	26	9	3	68	26	1	0	8	0
85-89 years	6	6	9	5	50	32	13	13	73	83	0	0	0	0	2		4	22	26	3	7	17	45	1	0	6	0
Adults ≥20years			89	86	1631	1724	66	59	1117	826	50	10	2043	266	88		65	2320	1636	192	52	5817	1147	327	20	14686	972
